# Supplementary material for: Identification of Genetic Risk Factors of Severe COVID-19 Using Extensive Phenotypic Data: A Proof-of-Concept Study in a Cohort of Russian Patients
Source: Genes (Basel). 2022 Mar 17;13(3):534. doi: 10.3390/genes13030534 (PMC8949130; doi:10.3390/genes13030534)
Supplement: Supplementary file 1 [file genes-13-00534-s001.zip]

Archive with 3 entries (3 files):
- COVID Exomes - SI.pdf
- Table_S1.xlsx
- Table_S2.xlsx
