# Supplementary material for: Identification of Genetic Risk Factors of Severe COVID-19 Using Extensive Phenotypic Data: A Proof-of-Concept Study in a Cohort of Russian Patients
Source: Genes (Basel). 2022 Mar 17;13(3):534. doi: 10.3390/genes13030534 (PMC8949130; doi:10.3390/genes13030534)
Supplement: Supplementary file 1 [file genes-13-00534-s001.zip › Table_S1.xlsx]

## Sheet: features_all
Trait name	Abbreviation	Type	Non-missing values
Number of bacterial species detected	BACT_sum	categorical	99.8%
Recovery from pneumonia seen on CT scan	CT_features	categorical	95.0%
Lung involvement score (according to computed tomography scan) at admission	CT_init	categorical	98.9%
Lung involvement score (according to computed tomography scan) at discharge	CT_out	categorical	93.7%
Lung involvement score (according to computed tomography scan) at the beginning of therapy	CT_start	categorical	96.1%
Age	age	categorical	100.0%
Charleson Comorbidity Index	com_index	categorical	99.8%
Maximum Creatinine Level	creat	continuous	92.1%
Creatinine level on day 1	creat_1	continuous	86.0%
Dynamics of Сreatinine level	creat_dynam	continuous	92.1%
Maximum Creatine Level Difference	creat_max_min	continuous	92.1%
Maximum C-reactive protein Level	crp	continuous	92.7%
C-reactive protein level on day 1	crp_1	continuous	84.4%
Dynamics of C-reactive protein level	crp_dynam	continuous	92.7%
Maximum C-reactive protein Level Difference	crp_max_min	continuous	92.7%
Disease outcomes (-1 - died, 0 - continues treatment, 1 - discharged)	current_situation	categorical	97.0%
Number of days in the hospital	days_at_hosp	continuous	99.6%
Days from illness onset to hospitalization	days_to_hosp	continuous	99.0%
Outcome(1 - death, 0 - alive)	death	categorical	97.0%
Maximum Lymphocyte Level	l	continuous	95.1%
Lymphocyte level on day 1	l_1	continuous	93.3%
Lymphocyte level on day 3	l_3	continuous	83.1%
Dynamics of Lymphocyte level	l_dynam	continuous	95.1%
Maximum Lymphocyte Level Difference	l_max_min	continuous	95.1%
Maximum Leukocytes Level	leuk	continuous	93.7%
Leukocytes level on day 1	leuk_1	continuous	92.7%
Leukocytes level on day 3	leuk_3	continuous	82.1%
Leukocytes level on day 7	leuk_7	continuous	75.1%
Dynamics of Leukocytes level	leuk_dynam	continuous	93.7%
Maximum Leukocytes Level Difference	leuk_max_min	continuous	93.7%
Maximum Neutrophils Level	neut	continuous	93.7%
Neutrophils level on day 1	neut_1	continuous	92.4%
Neutrophils level on day 3	neut_3	continuous	82.0%
Dynamics of Neutrophils level	neut_dynam	continuous	93.7%
Maximum Neutrophils Level Difference	neut_max_min	continuous	93.7%
Maximum NEWS index	news	categorical	99.6%
Dynamics of NEWS index	news_dynam	categorical	99.6%
NEWS index at admiddion	news_init	categorical	99.8%
Maximum News index Difference	news_max_min	categorical	99.6%
NEWS index at discharge	news_out	categorical	99.2%
NEWS index at the beginning of therapy	news_start	categorical	99.4%
Degree of respiratory failure at admission	resp_dis_init	categorical	76.2%
Degree of respiratory failure at discharge	resp_dis_out	categorical	99.0%
Degree of respiratory failure at the beginning of therapy	resp_dis_start	categorical	99.5%
The severity of the disease (0-not sick, 1-mild, 2-medium, 3-severe and critically severe)	severity	categorical	100.0%
Sex (1 - female, 2 - male)	sex	categorical	100.0%
Loss of smell and taste	storm	categorical	97.5%
Weakness	weakness	categorical	98.2%
Weeks before hospitalization	week_to_hosp	categorical	99.0%
