# Supplementary material for: Identification of Genetic Risk Factors of Severe COVID-19 Using Extensive Phenotypic Data: A Proof-of-Concept Study in a Cohort of Russian Patients
Source: Genes (Basel). 2022 Mar 17;13(3):534. doi: 10.3390/genes13030534 (PMC8949130; doi:10.3390/genes13030534)
Supplement: Supplementary file 1 [file genes-13-00534-s001.zip › Table_S2.xlsx]

## Sheet: snps_genes
Chr	Position	Alleles	rsID	p	Feature	Gene	GTEx eQTL
2	219280564	["C","T"]	rs2276638	9.8408e-05	leuk_1	DNAJB2	ABCB6 (Testis), ATG9A (Skin - Sun Exposed (Lower leg)), GLB1L (Testis), PTPRN (Whole Blood, Different Parts of Brain), RESP18 (Different Parts of Brain)
3	38894643	["C","T"]	rs33985936	2.495e-05	CT_start	SCN11A	SCN11A (Several Tissues), TTC21A (Several Tissues), WDR48 (Several Tissues)
3	68997990	["G","A"]	rs4855544	2.8835e-05	l	EOGT	ARL6IP5 (Several Tissues), CTD-2013N24.2 (Artery - Tibial), EOGT (Several Tissues), LMOD3 (Artery - Tibial, Esophagus - Mucosa), TMF1 (Esophagus - Mucosa, Thyroid), UBA3 (Skin - Sun Exposed (Lower leg) and Not Sun Exposed (Suprapubic))
6	16306520	["G","A"]	rs16885	1.2788e-05	CT_start	ATXN1	No significant eQTLs
6	51830849	["A","T"]	rs1571084	4.2973e-05	CT_start	PKHD1	PKHD1 (Skin - Sun Exposed (Lower leg) and Not Sun Exposed (Suprapubic))
9	98299383	["G","C"]	rs41273925	2.0602e-05	CT_start	GABBR2	TBC1D2 (Thyroid, Cells - Cultured fibroblasts)
9	132278286	["T","C"]	rs11243705	8.1811e-06	crp	SETX	SETX (Several Tissues)
10	71799129	["G","A"]	rs4747194	5.8369e-05	l	CDH23	CDH23 (Colon - Transverse, Testis), PSAP (Several Tissues)
10	71799195	["C","T"]	rs4747195	7.8448e-05	l	CDH23	CDH23 (Colon - Transverse, Testis), PSAP (Several Tissues)
16	88738516	["TC","T"]	rs34600315	3.7295e-05	CT_start	PIEZO1	SNAI3-AS1 (Heart - Atrial Appendage), RP5-1142A6.9 (Whole Blood), PIEZO1 (Whole Blood)
19	50259161	["A","G"]	rs1651553	1.4471e-07	leuk_1	MYH14	No significant eQTLs
19	50259161	["A","G"]	rs1651553	3.5466e-07	neut_1	MYH14	No significant eQTLs
19	50263450	["T","C"]	rs1529492	4.0025e-07	leuk_1	MYH14	No significant eQTLs
19	50263450	["T","C"]	rs1529492	9.2018e-07	neut_1	MYH14	No significant eQTLs
22	20992196	["T","C"]	rs112544	4.879e-05	neut_1	LZTR1	AIFM3 (Pituitary), LZTR1 (Several Tissues), P2RX6 (Several Tissues), THAP7 (Pituitary), THAP7-AS1 (Several Tissues)
